# Supplementary material for: Neural Substrates for Early Data Reduction in Fast Vision: A Psychophysical Investigation
Source: Brain Sci. 2024 Jul 26;14(8):753. doi: 10.3390/brainsci14080753 (PMC11352587; doi:10.3390/brainsci14080753)
Supplement: Supplementary file 1 [file brainsci-14-00753-s001.zip]

Archive with 1 entries (1 files):
- brainsci-3103448-supplementary.pdf
